# Supplementary material for: InCURA: integrative gene clustering based on transcription factor binding sites
Source: Nucleic Acids Res. 2025 Dec 19;53(22):gkaf1377. doi: 10.1093/nar/gkaf1377 (PMC12715506; doi:10.1093/nar/gkaf1377)
Supplement: gkaf1377_Supplemental_Files [file gkaf1377_supplemental_files.zip]

Archive with 2 entries (2 files):
- Rinck-et-al-Revised-Suppl-Materials.pdf
- Rinck-et-al-Suppl_File.xlsx
