# Supplementary material for: InCURA: integrative gene clustering based on transcription factor binding sites
Source: Nucleic Acids Res. 2025 Dec 19;53(22):gkaf1377. doi: 10.1093/nar/gkaf1377 (PMC12715506; doi:10.1093/nar/gkaf1377)
Supplement: gkaf1377_Supplemental_Files [file gkaf1377_supplemental_files.zip › Rinck-et-al-Suppl_File.xlsx]

## Sheet: Marker-genes
Case Study 1: T cell exhaustion		Cas Study 2: SLE	Case Study 4: Mouse gastrulation
T_effector	T_exhausted	CD11chi B cells	Primitive Streak	Nascent Mesoderm	Rostral Mesoderm
Klrg1	Myb	CD19	Nodal	Mixl1	Foxc1
Clnk	Trib2	ITGAX	Tdgf1	Mesp1	Foxc2
Gzma	Cxcr6	TBX21	Sox9	Lefty2	Twist1
Zeb2	Pdcd1	FCRL5	Irx3	T	Prrx2
Cxcr1	Il7r	FCGR2B	Irx5		Lhx1
Fasl	Lef1	CR2	Cer1		Smarcd3
Prf1	Cxcr3	CD27	Lefty1
Ccr5	Cd160	FCER2	Eomes
Havcr2	Baz2b	FAS
Ly6c2	Bach2	CD70
Ifng	Slamf6	CD80
Gzmk	Cxcr5	CD86
Nr4a1	Sell	TLR8
Gzmb	Tcf7	TLR9
Ccl3	Tox2	SYK
	Ccr7	CARD6
	Ikzf2	DAPP1
	Ccr6	SIGLEC6
		CTLA4
		CD274
		PDCD1
		LILRB2
		IL10
		IL2RB
		AICDA
		BMP6
		EMP3
		FCRL3
		FCRL4
		FCGR2A
		FCGR2C
		FCGR3A
		FCGR3B
